# Supplementary material for: NAD+ precursors promote the restoration of spermatogenesis in busulfan-treated mice through inhibiting Sirt2-regulated ferroptosis
Source: Theranostics. 2024 Apr 15;14(6):2622–36. doi: 10.7150/thno.92416 (PMC11024856; doi:10.7150/thno.92416)
Supplement: Supplementary file 2 — Supplementary table 2. [file thnov14p2622s2.xlsx]

## Sheet: Sheet1
Table S2. List of DEGs in the intersection in BU vs CTRL and BU+Npre vs BU. Corresponding to Figure 5b.
1	1700001O22Rik
2	1700007K13Rik
3	1700007P06Rik
4	1700016C15Rik
5	1700019D03Rik
6	1700019P21Rik
7	1700020N18Rik
8	1700025G04Rik
9	1700027A15Rik
10	1700029M03Rik
11	1700040K01Rik
12	1700056E22Rik
13	1700061F12Rik
14	1700080N15Rik
15	1700126A01Rik
16	2810408I11Rik
17	4930412O13Rik
18	4930444A19Rik
19	4930444P10Rik
20	4930447M23Rik
21	4930470B04Rik
22	4930486I03Rik
23	4930503O07Rik
24	4930527J03Rik
25	4931408C20Rik
26	9930111H07Rik
27	A130010J15Rik
28	AA986860
29	Aamp
30	Abca2
31	Abcb6
32	Abi1
33	Abl1
34	Acadl
35	Acbd5
36	Acbd6
37	Ackr3
38	Actr3
39	Adam23
40	Adcy10
41	Adhfe1
42	Adora1
43	Agpat2
44	Aida
45	Ak1
46	Ak8
47	Aox1
48	Apbb1ip
49	Apobec4
50	Arhgap21
51	Arl8a
52	Arpc5
53	Asb1
54	Atf6
55	Atg16l1
56	Atg9a
57	Atic
58	Atp1a2
59	Atp1a4
60	Atp1b1
61	Atp2b4
62	Bag2
63	BC055324
64	Bend6
65	Bivm
66	Bmpr2
67	Brox
68	C130074G19Rik
69	C8g
70	Cacna1e
71	Cacna1s
72	Camk1d
73	Camsap1
74	Capn2
75	Carlr
76	Casp8
77	Catip
78	Cavin2
79	Ccdc150
80	Ccdc181
81	Ccdc183
82	Ccdc185
83	Ccdc187
84	Ccnt2
85	Cd34
86	Cdc42bpa
87	Cdc73
88	Cdk18
89	Celf2
90	Cfap126
91	Cfh
92	Cflar
93	Chit1
94	Ciz1
95	Clasp1
96	Clk1
97	Cnga3
98	Cnih4
99	Col3a1
100	Col4a4
101	Cops5
102	Coq4
103	Coq8a
104	Cr1l
105	Crat
106	Creb1
107	Cryzl2
108	Cyb5r1
109	Cyp20a1
110	Cyp27a1
111	D1Pas1
112	Dclre1c
113	Ddr2
114	Dedd
115	Degs1
116	Des
117	Dhx9
118	Dipk1b
119	Dnajb2
120	Dnajc1
121	Dnm3os
122	Dpp10
123	Dpp7
124	Dusp10
125	Dyrk3
126	Echdc3
127	Edem3
128	Ehmt1
129	Eif4e2
130	Entpd2
131	Entr1
132	Epb41l5
133	Ephx1
134	Erbb4
135	Etl4
136	Etnk2
137	F11r
138	F5
139	Fam102a
140	Fam124b
141	Fam126b
142	Fam166a
143	Fam168b
144	Fam171a1
145	Fam174a
146	Fam178b
147	Fam71a
148	Fam78a
149	Fbxo28
150	Fbxo36
151	Fbxw2
152	Fbxw5
153	Fcer1g
154	Fcgr2b
155	Fcgr3
156	Fev
157	Fh1
158	Fmo1
159	Fmo2
160	Fn1
161	Fnbp1
162	Fubp3
163	Fzd7
164	Glrp1
165	Glrx2
166	Gls
167	Glt6d1
168	Gm11608
169	Gm13266
170	Gm13291
171	Gm13539
172	Gm13547
173	Gm13584
174	Gm13605
175	Gm14486
176	Gm15669
177	Gm19461
178	Gm20268
179	Gm28411
180	Gm28893
181	Gm30442
182	Gm30744
183	Gm30932
184	Gm32099
185	Gm3230
186	Gm33222
187	Gm33292
188	Gm35202
189	Gm35522
190	Gm35600
191	Gm35686
192	Gm35807
193	Gm36920
194	Gm37294
195	Gm37323
196	Gm37406
197	Gm39648
198	Gm39691
199	Gm41913
200	Gm41930
201	Gm41937
202	Gm41943
203	Gm46170
204	Gm46738
205	Gm4846
206	Gm51635
207	Gm51739
208	Gm53065
209	Gm7568
210	Gm7694
211	Gm973
212	Gorab
213	Gpr55
214	Grem2
215	Gtf3c3
216	Gulp1
217	H2al2a
218	H3f3a
219	Hibch
220	Hnmt
221	Hs6st1
222	Hsd17b7
223	Hspa14
224	Hspa5
225	Hspd1
226	Ier5
227	Ier5l
228	Ifi202b
229	Ifi207
230	Igsf9
231	Il15ra
232	Il1r1
233	Il1rl1
234	Ildr2
235	Ilkap
236	Inava
237	Inpp1
238	Inpp4a
239	Inpp5e
240	Irs1
241	Itih2
242	Itih5
243	Itpkb
244	Kdsr
245	Kif21b
246	Kifap3
247	Klhdc8a
248	Klhl20
249	Lactb2
250	Lamb3
251	Lamc1
252	Lamc3
253	Lancl1
254	Lcn2
255	Lefty2
256	Lemd1
257	Lgr6
258	LOC108167736
259	LOC118567643
260	LOC118567769
261	LOC118567770
262	LOC118567864
263	LOC118568499
264	Lonrf2
265	Lrrc52
266	Lyplal1
267	Mael
268	Map2
269	Map4k4
270	Mars2
271	Mcm6
272	Meig1
273	Mfsd4a
274	Mfsd9
275	Mgat4e
276	Mgat4f
277	Miga2
278	Mob4
279	Morn5
280	Mpzl1
281	Mr1
282	Mrc1
283	Mrps2
284	Mrrf
285	Myo1b
286	Nab1
287	Nacc2
288	Nav1
289	Nbeal1
290	Nckap5
291	Ncl
292	Ncoa2
293	Ncs1
294	Ncstn
295	Nectin4
296	Nek6
297	Nek7
298	Nenf
299	Niban1
300	Notch1
301	Npas2
302	Npl
303	Nr5a1
304	Ntmt1
305	Nuak2
306	Nucks1
307	Nudt5
308	Odf2
309	Odr4
310	Olfml2a
311	Olfml2b
312	Ormdl1
313	Otud1
314	Pacc1
315	Pam
316	Pard3b
317	Paxx
318	Pbx1
319	Pbx3
320	Pcmtd1
321	Pdcl
322	Pdcl3
323	Pea15a
324	Pex19
325	Phlpp1
326	Phpt1
327	Phyh
328	Pid1
329	Pigm
330	Pikfyve
331	Pip4k2a
332	Pip5kl1
333	Pkp1
334	Pla2g4a
335	Plcd4
336	Plekha6
337	Plxdc2
338	Pm20d1
339	Poglut2
340	Ppp1r14bl
341	Prelp
342	Prkcq
343	Proser2
344	Prrc2b
345	Prrc2c
346	Prrx1
347	Prss39
348	Prss40
349	Prss56
350	Psen2
351	Psmd5
352	Pter
353	Ptgds
354	Ptges
355	Ptgs1
356	Pth2r
357	Ptma
358	Ptpn7
359	Ptprc
360	Ptprn
361	Rab14
362	Rab29
363	Rab7b
364	Rabepk
365	Ralb
366	Ralgds
367	Ramp1
368	Rapgef1
369	Raph1
370	Rbm43
371	Rc3h2
372	Rd3
373	Relch
374	Rgsl1
375	Rhbdd1
376	Rif1
377	Rnasel
378	Rnd3
379	Rnf149
380	Rnf25
381	Rnpepl1
382	Ro60
383	Rsu1
384	Sag
385	Sardh
386	Scai
387	Sccpdh
388	Scly
389	Sft2d2
390	Sgk3
391	Sh3bp4
392	Slamf7
393	Slc16a14
394	Slc19a2
395	Slc35f5
396	Slc40a1
397	Slc41a1
398	Slc45a3
399	Slc4a3
400	Slc9a2
401	Slc9a4
402	Smap1
403	Spaca9
404	Spag6
405	Spata3
406	Spata46
407	Spout1
408	Spta1
409	St6galnac6
410	Stamos
411	Stat1
412	Stat4
413	Stau2
414	Steap3
415	Stk36
416	Stkld1
417	Stpg3
418	Stx6
419	Stxbp1
420	Sulf1
421	Sumo1
422	Suv39h2
423	Syt14
424	Tbc1d8
425	Tcf24
426	Tex35
427	Tex44
428	Tex50
429	Tfb2m
430	Tgfbrap1
431	Thap4
432	Tiprl
433	Tmbim1
434	Tmem131
435	Tmem177
436	Tmem237
437	Tmem63a
438	Tmem70
439	Tnfaip6
440	Tnp1
441	Tor1aip1
442	Tpr
443	Tprn
444	Traf1
445	Trak2
446	Tram2
447	Trdmt1
448	Trp53bp2
449	Trpm8
450	Tsn
451	Ttc16
452	Ttll11
453	Tuba4a
454	Tubb4b
455	Uck2
456	Uggt1
457	Ugt1a6a
458	Ugt1a6b
459	Ugt1a7c
460	Uhmk1
461	Usp20
462	Usp40
463	Uxs1
464	Vash2
465	Vim
466	Vps4b
467	Vwa3b
468	Vxn
469	Wdfy1
470	Wdr38
471	Wnt10a
472	Yod1
473	Zbed6
474	Zbtb26
475	Zbtb37
476	Zbtb41
477	Zbtb43
478	Zeb2
479	Zfp142
480	Zfp281
481	Zfp451
482	Zp3r
483	Arl5a
484	Fmnl2
485	Gm52511
486	Idi1-ps1
487	Gpd2
488	Cytip
489	Acvr1
490	Gm13570
491	Cd302
492	Pla2r1
493	Rbms1
494	Tank
495	Psmd14
496	Ifih1
497	Gca
498	Kcnh7
499	Grb14
500	Cobll1
501	Stk39
502	Cers6
503	Bbs5
504	Fastkd1
505	Ppig
506	Klhl23
507	Ssb
508	Ubr3
509	Erich2
510	Gorasp2
511	Tlk1
512	Dcaf17
513	Slc25a12
514	Itga6
515	Pdk1
516	Sp3
517	Scrn3
518	Hoxd10
519	Hoxd3os1
520	Haglr
521	Gm14424
522	Nfe2l2
523	Agps
524	Prkra
525	Ccdc141
526	Sestd1
527	Zfp385b
528	Cwc22
529	4930440I19Rik
530	Ube2e3
531	Itga4
532	Itprid2
533	Pde1a
534	Dnajc10
535	Nckap1
536	Itgav
537	Tfpi
538	Ctnnd1
539	Btbd18
540	Tmx2
541	Med19
542	Serping1
543	Ube2l6
544	Smtnl1
545	4930443O20Rik
546	Lrrc55
547	Gm13715
548	Gm52520
549	Ptpmt1
550	Celf1
551	Psmc3
552	Slc39a13
553	Ddb2
554	Lrp4
555	Arhgap1
556	Chrm4
557	Creb3l1
558	Pex16
559	1700029I15Rik
560	1700055L01Rik
561	Tspan18
562	Ext2
563	Alkbh3os1
564	Alkbh3
565	Hsd17b12
566	Ttc17
567	Iftap
568	Traf6
569	Ldlrad3
570	Trim44
571	Gm13872
572	Cat
573	Abtb2
574	4931422A03Rik
575	Cd59b
576	Cd59a
577	Qser1
578	Gm38521
579	Wt1
580	Rcn1
581	4930527A07Rik
582	Lin7c
583	Lgr4
584	Ccdc34os
585	Bbox1
586	Nutm1
587	Slc12a6
588	Katnbl1
589	Aven
590	Tmco5b
591	Dph6
592	4930528P14Rik
593	Tmco5
594	Spred1
595	Thbs1
596	Eif2ak4
597	Knstrn
598	Ivd
599	Knl1
600	Gm14137
601	Spint1
602	Vps18
603	Chp1
604	Ltk
605	Mga
606	Ehd4
607	Tmem87a
608	Ganc
609	Zfp106
610	Lrrc57
611	Haus2
612	AV039307
613	Tmem62
614	Frmd5
615	Sord
616	Gatm
617	4930417H01Rik
618	Sqor
619	Sema6d
620	Shc4
621	Eid1
622	Secisbp2l
623	Usp50
624	Trpm7
625	Blvra
626	Itpripl1
627	Stard7
628	Acoxl
629	Gm29010
630	Anapc1
631	Mertk
632	Tmem87b
633	Il1a
634	Stk35os1
635	Stk35
636	Nop56
637	1700020A23Rik
638	Ptpra
639	Mrps26
640	Atrn
641	Gm30378
642	Hspa12b
643	1700037H04Rik
644	Spef1
645	Cdc25b
646	Mavs
647	Rnf24
648	Gm14285
649	Gm30986
650	Prnp
651	Rassf2
652	Slc23a2
653	Cds2
654	1700026D11Rik
655	Gpcpd1
656	Trmt6
657	Lrrn4
658	Hao1
659	Plcb1
660	Ankef1
661	Jag1
662	Btbd3
663	Tasp1
664	Esf1
665	Dstn
666	Banf2
667	Snx5
668	Ovol2
669	Polr3f
670	Rbbp9
671	Sec23b
672	Scp2d1
673	Slc24a3
674	Rin2
675	Kiz
676	Pax1
677	Cstl1
678	Cstdc1
679	Cst12
680	Cst8
681	Cst3
682	Gm1330
683	Zfp120
684	Apmap
685	Acss1
686	Pygb
687	Gm14149
688	4930442J19Rik
689	Rad21l
690	Psmf1
691	Fam110a
692	Slc52a3
693	Gm31475
694	Srxn1
695	Csnk2a1
696	Tbc1d20
697	Sox12
698	6820408C15Rik
699	Defb19
700	1700030C14Rik
701	Dusp15
702	Ttll9
703	Xkr7
704	Asxl1
705	Dnmt3b
706	Mapre1
707	Sun5
708	Bpifa3
709	Bpifb5
710	1700003F12Rik
711	Actl10
712	Pxmp4
713	Ahcy
714	Dynlrb1
715	Pigu
716	Ggt7
717	BC029722
718	Uqcc1
719	6430550D23Rik
720	Spag4
721	Rbm12
722	Rbm39
723	Phf20
724	Cnbd2
725	Norad
726	Dlgap4
727	Myl9
728	Gm14230
729	Ctnnbl1
730	Rprd1b
731	Tgm2
732	Bpi
733	Ralgapb
734	Adig
735	Mafb
736	Top1
737	Zhx3
738	Chd6
739	Srsf6
740	Gtsf1l
741	Oser1
742	Fitm2
743	Ttpal
744	Pkig
745	Rims4
746	Ywhab
747	Sdc4
748	Trp53tg5
749	Wfdc6a
750	Eppin
751	Ctsa
752	1700025C18Rik
753	Sulf2
754	Trp53rkb
755	Kcnb1
756	Ptgis
757	Spata2
758	Tmem189
759	Gm32600
760	Pard6b
761	Atp9a
762	Sall4
763	1700017J07Rik
764	4930529I22Rik
765	Tshz2
766	AY702102
767	Zfp217
768	Bcas1
769	Gm34608
770	Fam210b
771	Fam209
772	Gm35982
773	Gm46780
774	Gm36859
775	1700021F07Rik
776	Ankrd60
777	Ppp4r1l-ps
778	Gnas
779	Gm30189
780	Ctsz
781	Gm14410
782	Zfp970
783	Gm14403
784	Gm14325
785	Gm14326
786	Zfp971
787	Gm35695
788	4921531C22Rik
789	Psma7
790	Adrm1
791	Col9a3
792	Tcfl5
793	LOC118568482
794	Ythdf1
795	Nkain4
796	Col20a1
797	Ppdpf
798	Fndc11
799	Abhd16b
800	Tpd52l2
801	Dnajc5
802	Tcea2
803	Pex2
804	1700008P02Rik
805	Pkia
806	Gm32561
807	Tpd52
808	Pag1
809	Fabp5
810	Fabp9
811	Fabp12
812	Snx16
813	Rbis
814	Car2
815	Cypt12
816	Gm30667
817	Armc1
818	Mtfr1
819	Dnajc5b
820	Cp
821	Hps3
822	Hltf
823	Gyg
824	Gm32458
825	Nceh1
826	Fndc3b
827	Gm32738
828	Tnik
829	Actrt3
830	Mynn
831	Lrriq4
832	Phc3
833	Prkci
834	Skil
835	Cldn11
836	Gm15496
837	Mrpl47
838	Pex5l
839	Ttc14
840	Fxr1
841	1700017M07Rik
842	Dcun1d1
843	Mccc1
844	Zfp267
845	Anxa5
846	Ccna2
847	Fgf2
848	Spry1
849	Gm5148
850	Ankrd50
851	Mfsd8
852	Gm10731
853	1700034I23Rik
854	Jade1
855	Sclt1
856	Slc7a11
857	Mgarp
858	Naa15
859	Setd7
860	Mgst2
861	Foxo1
862	Lhfp
863	Ufm1
864	Alg5
865	Ccdc169
866	Sohlh2
867	Dclk1
868	Gm9831
869	Wwtr1
870	Rnf13
871	Eif2a
872	Selenot
873	Siah2
874	Med12l
875	P2ry12
876	Mbnl1
877	Rap2b
878	Mme
879	Vmn2r-ps11
880	Ssr3
881	Tiparp
882	Veph1
883	Mlf1
884	Lxn
885	Mfsd1
886	Gm52607
887	Bche
888	Serpini1
889	Golim4
890	Gm17359
891	Fnip2
892	Etfdh
893	Tmem144
894	Pdgfc
895	Ctso
896	Gucy1a1
897	Map9
898	Fgg
899	Tmem131l
900	Trim2
901	Fhdc1
902	Arfip1
903	Sh3d19
904	Rps3a1
905	Lrba
906	Dclk2
907	Cd5l
908	Lrrc71
909	Isg20l2
910	Ttc24
911	Tsacc
912	Glmp
913	Tmem79
914	Sema4a
915	Arhgef2
916	Khdc4
917	1500004A13Rik
918	Msto1
919	Ash1l
920	Gba
921	Mtx1
922	Trim46
923	Dcst1
924	Dcst2
925	Flad1
926	Cks1b
927	Adar
928	Atp8b2
929	Hax1
930	Tpm3
931	Jtb
932	Creb3l4
933	Slc39a1
934	Ints3
935	Npr1
936	S100a1
937	S100a16
938	4930529C04Rik
939	Lelp1
940	Smcp
941	S100a11
942	S100a10
943	Rorc
944	Oaz3
945	Riiad1
946	Celf3
947	BC021767
948	Pogz
949	Selenbp1
950	B230398E01Rik
951	Pip5k1a
952	Gabpb2
953	Mllt11
954	Prune1
955	Anxa9
956	Cers2
957	4930558C23Rik
958	Arnt
959	Hormad1
960	Ecm1
961	Aph1a
962	Anp32e
963	Plekho1
964	Sf3b4
965	Bola1
966	Fcgr1
967	Hjv
968	Txnip
969	Lix1l
970	Pex11b
971	Pias3
972	Rnf115
973	Pdzk1
974	4930442L01Rik
975	Gm31305
976	Notch2
977	Hsd3b1
978	Wdr3
979	4930406D18Rik
980	Tent5c
981	Trim45
982	Igsf3
983	Slc22a15
984	Casq2
985	Vangl1
986	Tspan2
987	Sike1
988	Dennd2c
989	Olfml3
990	Hipk1
991	Rsbn1
992	Slc16a1
993	Tafa3
994	Rhoc
995	Gm46819
996	Kcnd3
997	Ddx20
998	Rap1a
999	Tmigd3
1000	Wdr77
1001	Pifo
1002	Cept1
1003	Dram2
1004	Cd53
1005	Ahcyl1
1006	Csf1
1007	Gstm5
1008	Gstm7
1009	Gstm6
1010	Gstm2
1011	Gstm1
1012	Gnai3
1013	Sort1
1014	Elapor1
1015	1700013F07Rik
1016	Tmem167b
1017	Aknad1
1018	Stxbp3
1019	Fam102b
1020	Vav3
1021	Amy1
1022	Slc30a7
1023	Vcam1
1024	Cdc14a
1025	Dbt
1026	Agl
1027	Plppr4
1028	Snx7
1029	Dpyd
1030	Alg14
1031	Cnn3
1032	A530020G20Rik
1033	Abcd3
1034	Bcar3
1035	Pde5a
1036	Usp53
1037	Myoz2
1038	Sec24d
1039	Snhg8
1040	1700003H04Rik
1041	Ugt8a
1042	Camk2d
1043	Ank2
1044	Alpk1
1045	Tifa
1046	Cfi
1047	Casp6
1048	Hadh
1049	Sgms2
1050	Papss1
1051	Tbck
1052	Gstcd
1053	Tet2
1054	Gm40153
1055	Dnajb14
1056	Gm40155
1057	Lamtor3
1058	4930579F01Rik
1059	Adh1
1060	Adh5
1061	Mir1956
1062	Tspan5
1063	Rap1gds1
1064	Pdha2
1065	Pdlim5
1066	Gbp7
1067	Kyat3
1068	Lmo4
1069	Sh3glb1
1070	Clca3a2
1071	Ddah1
1072	Bcl10
1073	Lpar3
1074	Ssx2ip
1075	Ctbs
1076	4930503B20Rik
1077	Prkacb
1078	Ttll7
1079	Dnajb4
1080	Usp33
1081	Zzz3
1082	4930482G09Rik
1083	Gm52633
1084	Acadm
1085	Cryz
1086	Gm20389
1087	Erich3
1088	1810013D15Rik
1089	Lrrc40
1090	Depdc1a
1091	Wls
1092	Gm52720
1093	Tmem68
1094	Tgs1
1095	Lyn
1096	Rps20
1097	Mos
1098	Plag1
1099	Penk
1100	Gm11780
1101	Ubxn2b
1102	Sdcbp
1103	Tox
1104	Gm11802
1105	Gm42252
1106	Clvs1
1107	Asph
1108	1700123O12Rik
1109	Trp53inp1
1110	Ints8
1111	Dpy19l4
1112	Esrp1
1113	Virma
1114	Pdp1
1115	Rbm12b1
1116	Slc26a7
1117	Pip4p2
1118	Decr1
1119	Cpne3
1120	Ggh
1121	Ccnc
1122	Fbxl4
1123	Ndufaf4
1124	Gpr63
1125	Ufl1
1126	Manea
1127	Epha7
1128	Map3k7
1129	Casp8ap2
1130	Mdn1
1131	Lyrm2
1132	Rragd
1133	4933421O10Rik
1134	Ube2j1
1135	Pm20d2
1136	Pnrc1
1137	Spaca1
1138	Slc35a1
1139	Gm136
1140	Zfp292
1141	Mob3b
1142	Gm52727
1143	1700009N14Rik
1144	Aco1
1145	Aptx
1146	B4galt1
1147	Spink4
1148	Bag1
1149	Nfx1
1150	Aqp7
1151	Myorg
1152	1110017D15Rik
1153	Fam219aos
1154	Fam219a
1155	Dnaic1
1156	Cntfr
1157	Fam205c
1158	Dnajb5
1159	Unc13b
1160	Creb3
1161	Gba2
1162	Npr2
1163	Spag8
1164	Fam221b
1165	Spaar
1166	Reck
1167	Ccin
1168	Clta
1169	Gne
1170	Rnf38
1171	Pax5
1172	Gm12462
1173	Grhpr
1174	Exosc3
1175	Slc25a51
1176	Tmod1
1177	Tstd2
1178	Coro2a
1179	Gm32435
1180	Alg2
1181	Gm42284
1182	Gm32544
1183	Pgap4
1184	Rnf20
1185	Cylc2
1186	4930552N02Rik
1187	Nipsnap3a
1188	Nipsnap3b
1189	Abca1
1190	Slc44a1
1191	Klf4
1192	Actl7a
1193	Elp1
1194	Ctnnal1
1195	Tmem245
1196	Ptpn3
1197	Txn1
1198	Txndc8
1199	Ptgr1
1200	Ptbp3
1201	Hsdl2
1202	E130308A19Rik
1203	Snx30
1204	Zfp37
1205	Fkbp15
1206	Slc31a1
1207	Wdr31
1208	Bspry
1209	Alad
1210	Ambp
1211	Col27a1
1212	Akna
1213	Gm11213
1214	Tex48
1215	Tnfsf15
1216	Trim32
1217	Tlr4
1218	Cdk5rap2
1219	Gm32209
1220	Tle1
1221	Aldoart1
1222	Kdm4c
1223	Ptprd
1224	Nfib
1225	Snapc3
1226	Sh3gl2
1227	Saxo1
1228	Saxo1os
1229	Haus6
1230	Mtap
1231	Dmrta1
1232	Elavl2
1233	Izumo3
1234	Plaa
1235	Mysm1
1236	Hook1
1237	Cyp2j6
1238	Nfia
1239	Gm34218
1240	Dock7
1241	Pgm1
1242	Ube2u
1243	Jak1
1244	Leprot
1245	Pde4b
1246	Sgip1
1247	Tctex1d1
1248	Mier1
1249	4921539E11Rik
1250	Fyb2
1251	Gm52670
1252	Plpp3
1253	Dhcr24
1254	Lexm
1255	Mroh7
1256	Tmem59
1257	4930552P06Rik
1258	Dmrtb1
1259	LOC115486425
1260	Lrp8
1261	Echdc2
1262	Zyg11a
1263	Zyg11b
1264	Zfyve9
1265	Rab3b
1266	Nrd1
1267	Calr4
1268	Eps15
1269	Ttc39a
1270	4930522H14Rik
1271	Cdkn2c
1272	Elavl4
1273	Agbl4
1274	Spata6
1275	Cmpk1
1276	Pdzk1ip1
1277	Tex38
1278	Nsun4
1279	Lurap1
1280	1700042G07Rik
1281	Ipp
1282	Akr1a1
1283	Prdx1
1284	Tesk2
1285	Zswim5
1286	Eif2b3
1287	Ptch2
1288	Kif2c
1289	Armh1
1290	Tmem53
1291	Dmap1
1292	Klf17
1293	Ccdc24
1294	B4galt2
1295	Ipo13
1296	Artn
1297	St3gal3
1298	Kdm4a
1299	Szt2
1300	Elovl1
1301	Gm12853
1302	Slc2a1
1303	Ermap
1304	Svbp
1305	Tmem269
1306	P3h1
1307	Ybx1
1308	Ccdc30
1309	Ppcs
1310	Zmynd12
1311	Foxj3
1312	Slfnl1
1313	Ctps
1314	Zmpste24
1315	Tmco2
1316	Ppt1
1317	Oxct2b
1318	Pabpc4
1319	Oxct2a
1320	Macf1
1321	D830031N03Rik
1322	4933427I04Rik
1323	Gm31309
1324	Gm38545
1325	Inpp5b
1326	Mtf1
1327	Dnali1
1328	Oscp1
1329	Sh3d21
1330	Tekt2
1331	Ago3
1332	Ago1
1333	Ago4
1334	Clspn
1335	5730409E04Rik
1336	Dlgap3
1337	Gjb3
1338	LOC115486416
1339	CK137956
1340	Csmd2
1341	Hmgb4
1342	Hmgb4os
1343	Rnf19b
1344	S100pbp
1345	Zbtb8a
1346	Zbtb8b
1347	Bsdc1
1348	Fam229a
1349	Txlna
1350	Kpna6
1351	Ptp4a2
1352	Spocd1
1353	Col16a1
1354	Fabp3
1355	Gm38599
1356	Laptm5
1357	Gm42320
1358	Rcc1
1359	Phactr4
1360	Sesn2
1361	Dnajc8
1362	Xkr8
1363	Stx12
1364	Fam76a
1365	Gm34296
1366	Rps6ka1
1367	Sh3bgrl3
1368	Catsper4
1369	Slc30a2
1370	1700021N21Rik
1371	Tmem50a
1372	Gm12984
1373	Rcan3
1374	Stpg1
1375	Pnrc2
1376	Hmgcl
1377	Id3
1378	Asap3
1379	Zfp46
1380	Luzp1
1381	Tex46
1382	Gm13001
1383	Wnt4
1384	Cdc42
1385	1700013G24Rik
1386	Ece1
1387	Eif4g3
1388	1700095J12Rik
1389	Hp1bp3
1390	Kif17
1391	Mul1
1392	Ubxn10
1393	Pla2g2c
1394	Otud3
1395	Tmco4
1396	Micos10
1397	Capzb
1398	Emc1
1399	Aldh4a1
1400	4933427I22Rik
1401	Padi6
1402	Padi2
1403	Atp13a2
1404	Spata21
1405	Hspb7
1406	Fblim1
1407	AI507597
1408	Fhad1
1409	Kazn
1410	Gm42341
1411	1700012P22Rik
1412	Vps13d
1413	Tnfrsf1b
1414	Gm13212
1415	Gm13165
1416	4933438K21Rik
1417	Mfn2
1418	Clcn6
1419	Fbxo44
1420	Fbxo2
1421	Pgd
1422	Ube4bos3
1423	Nmnat1
1424	Clstn1
1425	H6pd
1426	Slc2a5
1427	Eno1
1428	Tas1r1
1429	Plekhg5
1430	Acot7
1431	Gpr153
1432	Chd5
1433	Nphp4
1434	Lrrc47
1435	Smim1
1436	Ccdc27
1437	Prdm16
1438	Actrt2
1439	Mmel1
1440	Morn1
1441	Ski
1442	Prkcz
1443	Gnb1
1444	Nadk
1445	Slc35e2
1446	Tmem240
1447	Atad3a
1448	Vwa1
1449	Cptp
1450	Gm16008
1451	Ttll10
1452	Agrn
1453	Noc2l
1454	Samd11
1455	Gm36548
1456	Cdk14
1457	Pttg1ip2
1458	Cldn12
1459	Gtpbp10
1460	Sri
1461	Rundc3b
1462	Crot
1463	Gm31831
1464	Gm32877
1465	Speer1
1466	4930437M23Rik
1467	Sema3e
1468	4930519H02Rik
1469	Gm31113
1470	Sema3c
1471	Gnai1
1472	Phtf2
1473	Ptpn12
1474	Fgl2
1475	Armc10
1476	Psmc2
1477	Lhfpl3
1478	Kmt2e
1479	Srpk2
1480	Gm42226
1481	Pus7
1482	Nupl2
1483	Cdk5
1484	Iqca1l
1485	Abcf2
1486	1700022A21Rik
1487	Galntl5
1488	Galnt11
1489	Kmt2c
1490	Cct8l1
1491	1700096K18Rik
1492	Actr3b
1493	Dpp6
1494	Insig1
1495	Adgrf3
1496	Fam166c
1497	Cib4
1498	Kcnk3
1499	Gm46907
1500	Mapre3
1501	Gm35795
1502	Agbl5
1503	Slc5a6
1504	Atraid
1505	Cad
1506	Slc30a3
1507	Trim54
1508	Mpv17
1509	Eif2b4
1510	Zfp513
1511	Ppm1g
1512	Ift172
1513	Fndc4
1514	4930548H24Rik
1515	Gm36732
1516	Plb1
1517	Ppp1cb
1518	Yes1
1519	Gm52771
1520	Ywhah
1521	Cfap99
1522	Add1
1523	Mfsd10
1524	Nop14
1525	Htt
1526	Dok7
1527	4930478P22Rik
1528	E130018O15Rik
1529	Htra3
1530	Afap1
1531	Gm32183
1532	Ccdc96
1533	D5Ertd579e
1534	Man2b2
1535	Wfs1
1536	Nsg1
1537	Otop1
1538	Gm26560
1539	LOC118568787
1540	Wdr1
1541	4930513D17Rik
1542	Bod1l
1543	Cpeb2
1544	Prom1
1545	Gm46912
1546	Qdpr
1547	Slit2
1548	Pacrgl
1549	Adgra3
1550	Gm36814
1551	Ppargc1a
1552	Dhx15
1553	Sod3
1554	Lgi2
1555	Pi4k2b
1556	Zcchc4
1557	Anapc4
1558	Smim20
1559	Stim2
1560	Pcdh7
1561	4933402J10Rik
1562	G6pd2
1563	Arap2
1564	Nwd2
1565	Rell1
1566	Klf3
1567	Fam114a1
1568	Klhl5
1569	Ugdh
1570	Ube2k
1571	Pds5a
1572	Uchl1
1573	Tmem33
1574	Bend4
1575	LOC118568732
1576	Atp8a1
1577	4930425K10Rik
1578	Gm5108
1579	Commd8
1580	Atp10d
1581	Corin
1582	Nfxl1
1583	Txk
1584	Tec
1585	Slain2
1586	LOC118568733
1587	Fryl
1588	Ociad2
1589	Gm34902
1590	Spata18
1591	Rasl11b
1592	Lnx1
1593	Pdgfra
1594	Kit
1595	Kdr
1596	Srd5a3
1597	Clock
1598	Exoc1
1599	Cracd
1600	Ppat
1601	Arl9
1602	Thegl
1603	Hopx
1604	Spink2
1605	Rest
1606	Igfbp7
1607	Adgrl3
1608	1700031L13Rik
1609	Uba6
1610	Cabs1
1611	Ankrd17
1612	Pf4
1613	G3bp2
1614	Gm46933
1615	Uso1
1616	Naaa
1617	Scarb2
1618	Shroom3
1619	Septin11
1620	2010109A12Rik
1621	Cnot6l
1622	Bmp2k
1623	Paqr3
1624	Gk2
1625	Gm34475
1626	Rasgef1b
1627	4930405H06Rik
1628	Gm38691
1629	4930524J08Rik
1630	Tmem150c
1631	Abraxas1
1632	9430085M18Rik
1633	Gm46947
1634	Gm30443
1635	Ptpn13
1636	1700016H13Rik
1637	Aff1
1638	Hsd17b11
1639	Sparcl1
1640	Gm31048
1641	Spp1
1642	Pkd2
1643	Zfp33b
1644	4930542N06Rik
1645	Lrrc8b
1646	Lrrc8c
1647	Lrrc8d
1648	Zfp644
1649	Tgfbr3
1650	Lpcat2b
1651	Evi5
1652	Pcgf3
1653	AB010352
1654	Zfp932
1655	Zfp605
1656	Gm35628
1657	Mn1
1658	1700028D13Rik
1659	Miat
1660	Srrd
1661	Hps4
1662	Sez6l
1663	Gm6588
1664	1700034G24Rik
1665	Myo18b
1666	1700095B10Rik
1667	Gm42161
1668	Cmklr1
1669	Coro1c
1670	Ssh1
1671	Svop
1672	Acacb
1673	Mmab
1674	4930519G04Rik
1675	Oasl2
1676	Acads
1677	Unc119b
1678	Dynll1
1679	Gm13830
1680	Sirt4
1681	1110006O24Rik
1682	Prkab1
1683	Ccdc60
1684	Gm29843
1685	Gm29926
1686	Taok3
1687	Pebp1
1688	Vsig10
1689	Wsb2
1690	Fbxo21
1691	Gm31314
1692	Tbx5
1693	Gm38554
1694	Gm42019
1695	Iqcd
1696	Ddx54
1697	Cfap73
1698	Ptpn11
1699	Trafd1
1700	Tmem116
1701	Adam1a
1702	Brap
1703	Ccdc63
1704	Ppp1cc
1705	Pptc7
1706	Arpc3
1707	Camkk2
1708	Anapc5
1709	Morn3
1710	Bcl7a
1711	Mlxip
1712	Il31
1713	Vps33a
1714	Clip1
1715	Zcchc8
1716	Abcb9
1717	Gm16001
1718	Ogfod2
1719	Pitpnm2os1
1720	Kmt5a
1721	Tctn2
1722	Ccdc92
1723	Gm32701
1724	Gm10382
1725	Bri3bp
1726	Gm4868
1727	1700048F04Rik
1728	1700081B01Rik
1729	Tmem132cos
1730	Glt1d1
1731	Gm38612
1732	Adgrd1
1733	Septin14
1734	Nipsnap2
1735	Psph
1736	Zbed5
1737	Nupr1l
1738	Auts2
1739	Gm36667
1740	Ncf1
1741	Rfc2
1742	Tmem270
1743	Mettl27
1744	Wbscr25
1745	Abhd11
1746	Stx1a
1747	Mlxipl
1748	Baz1b
1749	Tmem120a
1750	Styxl1
1751	Mdh2
1752	Hspb1
1753	Ywhag
1754	Lrwd1
1755	Cux1
1756	Myl10
1757	Ift22
1758	Trip6
1759	Gm38725
1760	Pcolce
1761	Fbxo24
1762	Agfg2
1763	Tsc22d4
1764	Smok3c
1765	Cops6
1766	Mcm7
1767	Zfp157
1768	1700123K08Rik
1769	Zfp68
1770	Elfn1
1771	Eif3b
1772	Chst12
1773	Iqce
1774	Mmd2
1775	Zdhhc4
1776	Kdelr2
1777	Rac1
1778	Fam220a
1779	Cyth3
1780	Ankrd61
1781	Baiap2l1
1782	Trrap
1783	Gm4871
1784	Arpc1b
1785	Pdap1
1786	Zfp655
1787	1700001J03Rik
1788	Usp12
1789	Polr1d
1790	Slc7a1
1791	Ubl3
1792	Gm35994
1793	Katnal1
1794	Hmgb1
1795	Tex26
1796	Brca2
1797	N4bp2l1
1798	Gm20559
1799	Samd9l
1800	Col1a2
1801	Sgce
1802	Peg10
1803	Ppp1r9a
1804	Pon3
1805	Dync1i1
1806	Slc25a13
1807	Tac1
1808	Asns
1809	Gm35194
1810	Gm35446
1811	Rpa3
1812	Ica1
1813	Ndufa4
1814	Tmem106b
1815	1700016P04Rik
1816	Tmem168
1817	Bmt2
1818	Mdfic
1819	Tes
1820	Cav2
1821	Cav1
1822	Met
1823	Capza2
1824	Kcnd2
1825	Tspan12
1826	Cped1
1827	Fam3c
1828	Aass
1829	Rnf133
1830	Rnf148
1831	Asb15
1832	Wasl
1833	Gpr37
1834	Pot1a
1835	Fscn3
1836	Snd1
1837	Lrrc4
1838	Rbm28
1839	Fam71f2
1840	Fam71f1
1841	Calu
1842	Ccdc136
1843	Atp6v1f
1844	Atp6v1fnb
1845	Tnpo3
1846	Smo
1847	Strip2
1848	1700095J07Rik
1849	Gm31453
1850	Cpa5
1851	Cep41
1852	Tsga13
1853	Mkln1
1854	1700012A03Rik
1855	Chchd3
1856	Exoc4
1857	Akr1b3
1858	Akr1b8
1859	Akr1b10
1860	Bpgm
1861	Cald1
1862	Stra8
1863	1810058I24Rik
1864	Mtpn
1865	Zc3hav1
1866	Luc7l2
1867	Kdm7a
1868	Slc37a3
1869	Mkrn1
1870	Try5
1871	Trbc2
1872	Gstk1
1873	Casp2
1874	Fam131b
1875	Zyx
1876	Tcaf1
1877	Gm34905
1878	Arhgef5
1879	Cntnap2
1880	Pdia4
1881	Zfp398
1882	Rarres2
1883	Gm38804
1884	Gm30714
1885	Tmem176b
1886	Gm44764
1887	Igf2bp3
1888	Osbpl3
1889	Cycs
1890	4921507P07Rik
1891	Gm32246
1892	Snx10
1893	Hoxa3
1894	Hibadh
1895	Gm33392
1896	Tril
1897	4921529L05Rik
1898	Chn2
1899	Wipf3
1900	Scrn1
1901	Fkbp14
1902	Mturn
1903	Avl9
1904	Kbtbd2
1905	Fkbp9
1906	Nt5c3
1907	Ppm1k
1908	Pyurf
1909	Herc3
1910	Gm35386
1911	Smarcad1
1912	Gng12
1913	Gm38825
1914	Igkv3-3
1915	Eif2ak3
1916	Tex37
1917	Thnsl2
1918	Rmnd5a
1919	Rnf103
1920	Reep1
1921	Gm26628
1922	St3gal5
1923	4933431G14Rik
1924	Atoh8
1925	Ggcx
1926	Mat2a
1927	Retsat
1928	Tgoln1
1929	Kcmf1
1930	Gm38839
1931	M1ap
1932	Ino80b
1933	Wdr54
1934	1700003E16Rik
1935	Slc4a5
1936	Mob1a
1937	Tet3
1938	Dguok
1939	Actg2
1940	Gm32943
1941	Ankrd53
1942	Nagk
1943	Zfp638
1944	Exoc6b
1945	Spr
1946	Sfxn5
1947	Smyd5
1948	Cct7
1949	Nat8f5
1950	Tprkb
1951	Dusp11
1952	Pcyox1
1953	C87436
1954	Gm44097
1955	H1f10
1956	Rab7
1957	Gm38708
1958	Gata2
1959	Dnajb8
1960	Eefsec
1961	Mcm2
1962	4930512J16Rik
1963	Gm36735
1964	Chchd6
1965	Txnrd3
1966	BC048671
1967	Zxdc
1968	Klf15
1969	Aldh1l1
1970	Gm15756
1971	Iqsec1
1972	Nup210
1973	Hdac11
1974	1810044D09Rik
1975	4930590J08Rik
1976	Rbsn
1977	Adamts9
1978	Gm38863
1979	Slc25a26
1980	Lrig1
1981	Suclg2
1982	1700123L14Rik
1983	Eogt
1984	Uba3
1985	Arl6ip5
1986	Rybp
1987	Chl1
1988	Lrrn1
1989	Sumf1
1990	Itpr1
1991	Edem1
1992	Srgap3
1993	Setd5
1994	Camk1
1995	Arpc4
1996	Ttll3
1997	Il17re
1998	Vhl
1999	Atp2b2
[truncated: 3,910 more rows]
